# Supplementary material for: The effect of compliance to Hand hygiene during COVID-19 on intestinal parasitic infection and intensity of soil transmitted helminthes, among patients attending general hospital, southern Ethiopia: Observational study
Source: PLoS One. 2022 Jun 29;17(6):e0270378. doi: 10.1371/journal.pone.0270378 (PMC9242515; doi:10.1371/journal.pone.0270378)
Supplement: S1 Data — (XLSX) [file pone.0270378.s003.xlsx]

## Sheet: Sheet1
PtsCodeNumber	Sex	Age	Residence	Ocustatus	Edustatus	Watersource	Fingernailstatus	Habitofeating	Habitofhandwashing	Handwashinghabit	Habitofwatertreatement	EatingHabit	Incomelevel	Latrinavailablity	Laboratoryresult	Ifpositive	Labward
1	1	2	1	3	1	1	2	1	1	3	2	1	1	1	1	1	1
2	1	3	1	9	5	1	1	2	1	1	2	1	4	1	2	#NULL!	1
3	2	2	1	1	3	1	2	2	1	1	2	2	2	1	1	1	1
4	1	4	1	2	2	1	1	2	1	2	2	1	1	1	2	#NULL!	1
5	1	2	2	1	4	2	1	1	1	1	2	2	1	1	2	#NULL!	1
6	2	5	1	6	3	1	1	2	1	1	2	1	5	1	2	#NULL!	1
7	2	3	2	2	3	1	1	2	1	3	2	2	1	1	2	#NULL!	1
8	2	2	2	1	3	2	1	1	2	1	2	1	1	2	1	3	1
9	1	4	2	6	2	2	1	2	1	1	2	2	4	1	2	#NULL!	1
10	2	2	1	1	4	1	1	1	1	3	2	1	1	1	2	#NULL!	1
11	1	5	1	5	3	1	1	2	2	1	1	2	3	1	2	#NULL!	1
12	1	2	2	3	2	1	1	2	1	2	2	1	3	1	1	2	1
13	1	3	2	4	1	1	1	1	1	2	1	2	1	1	1	1	1
14	1	4	2	2	3	2	1	2	1	1	2	1	1	1	2	#NULL!	1
15	2	2	1	1	3	1	1	2	1	1	2	2	1	1	1	1	1
16	2	5	2	4	2	1	1	2	1	1	1	1	4	1	2	#NULL!	1
17	1	3	1	5	3	1	1	2	1	2	2	2	5	1	2	#NULL!	1
18	2	2	1	1	4	1	1	1	1	1	2	1	1	1	2	#NULL!	1
19	1	5	1	6	2	1	1	2	1	1	2	2	4	1	2	#NULL!	1
20	2	3	2	3	2	2	1	2	2	3	2	1	1	2	1	3	1
21	2	2	1	1	3	1	1	1	1	1	2	2	1	1	2	#NULL!	1
22	1	5	1	2	2	1	1	2	1	3	2	2	1	1	2	#NULL!	1
23	1	2	1	1	3	1	2	2	1	2	2	1	1	1	2	#NULL!	1
24	2	3	1	4	1	1	1	1	1	1	2	2	5	1	1	2	1
25	1	4	1	9	5	1	1	2	1	1	2	2	5	1	2	#NULL!	1
26	2	2	1	1	3	1	1	2	1	1	2	1	1	1	2	#NULL!	1
27	2	3	1	4	3	1	1	1	1	3	1	2	3	1	2	#NULL!	1
28	1	2	1	1	5	1	1	2	1	1	2	2	1	1	2	#NULL!	1
29	2	5	1	4	1	1	1	2	1	3	1	2	4	1	2	#NULL!	1
30	1	3	1	2	3	1	1	2	1	2	2	1	1	1	2	#NULL!	1
31	2	4	2	5	5	1	1	1	2	1	1	2	1	2	1	2	1
32	1	2	1	1	3	2	2	2	1	1	2	1	1	1	2	#NULL!	1
33	1	3	1	6	4	1	1	2	1	3	2	2	3	1	2	#NULL!	1
34	2	3	1	1	2	1	1	2	1	2	2	2	3	1	2	#NULL!	1
35	2	2	1	1	4	1	1	1	1	3	2	2	1	1	2	#NULL!	1
36	1	5	1	2	1	2	1	2	1	2	2	1	5	1	2	#NULL!	1
37	2	3	1	2	2	1	1	2	1	1	2	2	1	1	2	#NULL!	1
38	1	2	1	1	3	1	1	2	1	2	1	1	1	1	2	#NULL!	1
39	1	4	1	3	1	1	1	2	1	1	2	1	1	1	1	2	1
40	2	5	1	5	2	1	1	2	1	1	1	2	2	1	2	#NULL!	1
41	2	4	2	2	3	2	2	2	1	1	2	2	1	1	2	#NULL!	1
42	1	3	1	5	1	1	1	2	2	2	2	2	4	1	2	#NULL!	1
43	2	2	1	1	3	1	1	1	1	1	2	2	1	1	1	1	1
44	1	5	2	7	4	1	1	2	1	1	1	2	6	1	2	#NULL!	1
45	1	5	1	6	2	1	2	2	1	2	2	1	4	1	2	#NULL!	1
46	2	2	1	1	3	1	1	1	1	1	2	2	1	1	2	#NULL!	1
47	2	3	1	5	3	1	1	1	1	1	2	2	3	1	2	#NULL!	1
48	2	4	1	2	2	1	1	2	1	2	2	2	1	1	2	#NULL!	1
49	1	2	1	1	3	1	1	2	2	1	1	2	1	1	2	#NULL!	1
50	1	3	2	3	1	2	1	2	1	2	2	1	1	2	1	4	1
51	1	4	2	6	2	2	2	2	1	1	2	2	2	1	2	#NULL!	1
52	1	5	1	3	2	1	1	2	1	2	2	2	3	1	2	#NULL!	1
53	2	2	1	2	3	1	1	2	1	1	2	2	2	1	1	1	1
54	2	3	2	4	4	1	1	2	1	1	1	2	3	1	2	#NULL!	1
55	2	5	1	5	1	1	1	2	1	1	2	2	2	1	1	1	1
56	1	2	2	1	3	1	1	2	1	1	2	2	1	1	2	#NULL!	1
57	1	4	1	7	4	1	1	1	1	1	1	2	6	1	2	#NULL!	1
58	2	3	1	3	2	1	2	2	1	3	2	1	3	1	2	#NULL!	1
59	1	2	1	1	4	1	1	2	1	1	2	2	1	1	2	#NULL!	1
60	2	4	1	4	1	2	1	2	2	2	1	2	4	1	2	#NULL!	1
61	2	2	1	1	4	1	1	2	1	1	2	2	1	1	2	#NULL!	1
62	2	3	1	1	4	1	1	2	1	2	2	2	2	1	2	#NULL!	1
63	1	5	1	5	1	1	1	1	1	3	2	2	3	1	1	1	1
64	1	2	1	1	3	1	2	2	1	1	2	2	1	1	2	#NULL!	1
65	2	5	2	4	3	2	1	2	1	1	1	2	2	1	2	#NULL!	1
66	2	3	1	5	3	1	1	2	1	2	2	2	5	1	1	1	1
67	1	2	2	1	4	1	1	2	1	1	2	2	1	1	2	#NULL!	1
68	1	2	1	7	5	1	1	1	1	1	1	1	6	1	2	#NULL!	1
69	2	5	1	4	1	1	1	2	1	1	2	2	2	1	2	#NULL!	1
70	1	3	2	6	3	1	1	2	2	3	2	2	3	2	2	#NULL!	1
71	1	2	1	1	3	1	1	2	1	1	2	2	1	1	1	4	1
72	1	3	1	7	4	1	1	1	1	1	1	2	4	1	2	#NULL!	1
73	1	4	2	5	1	1	1	2	1	2	2	2	5	1	2	#NULL!	1
74	2	2	1	3	2	1	1	2	1	1	2	2	2	1	2	#NULL!	1
75	1	5	2	7	5	1	1	1	1	1	2	2	6	1	2	#NULL!	1
76	2	5	1	2	3	1	1	2	1	2	2	2	1	1	2	#NULL!	1
77	2	3	2	4	1	2	1	1	2	3	1	1	4	2	1	3	1
78	2	5	1	5	3	1	1	1	1	1	1	2	2	1	2	#NULL!	1
79	1	2	2	1	4	1	1	2	1	1	2	2	1	1	2	#NULL!	1
80	2	5	1	7	3	1	1	1	1	1	1	2	6	1	2	#NULL!	1
81	2	3	2	7	5	1	1	1	2	1	1	2	6	1	2	#NULL!	1
82	1	2	1	1	4	1	1	2	1	2	1	2	1	1	2	#NULL!	1
83	1	5	2	9	5	1	1	2	1	1	2	2	4	2	2	#NULL!	1
84	2	2	1	3	1	1	1	1	1	2	2	2	1	1	1	1	1
85	1	4	2	5	4	1	1	1	1	2	2	2	3	1	2	#NULL!	1
86	1	2	1	1	3	1	1	2	1	1	2	2	1	1	2	#NULL!	1
87	1	5	2	4	5	1	1	2	1	1	2	2	2	2	1	3	1
88	1	2	1	1	3	1	1	2	1	3	2	1	6	1	1	1	1
89	1	2	2	1	5	1	1	2	1	1	2	2	1	1	2	#NULL!	1
90	2	5	1	4	1	1	1	1	1	3	2	2	4	1	2	#NULL!	1
91	1	5	2	8	5	1	1	2	2	1	1	2	5	1	2	#NULL!	1
92	2	2	1	1	2	1	1	2	1	1	2	1	1	1	1	1	1
93	2	3	1	4	1	1	1	2	1	1	1	2	3	1	2	#NULL!	1
94	1	5	1	1	3	1	2	1	1	2	2	2	4	1	2	#NULL!	1
95	1	2	1	1	4	1	1	2	1	1	2	1	3	2	1	1	1
96	1	5	2	8	1	1	1	1	1	1	1	2	3	1	2	#NULL!	1
97	2	3	1	4	1	1	1	2	1	1	2	2	1	1	2	#NULL!	1
98	2	2	2	5	1	1	1	1	1	1	2	2	5	1	2	#NULL!	1
99	1	4	1	2	3	1	1	1	1	3	2	1	1	1	1	2	1
100	2	3	2	4	1	1	1	2	1	1	2	2	1	1	2	#NULL!	1
101	1	5	1	9	3	1	1	2	1	2	2	1	4	1	2	#NULL!	1
102	1	2	2	3	3	3	1	1	2	1	2	2	1	1	2	#NULL!	1
103	1	5	1	9	1	1	2	1	1	2	2	2	3	1	2	#NULL!	1
104	2	3	2	2	4	1	1	2	1	1	2	2	1	2	2	#NULL!	1
105	2	2	1	4	1	1	1	2	1	1	2	2	4	1	1	1	1
106	2	4	2	4	3	3	1	2	1	2	1	2	3	1	2	#NULL!	1
107	1	3	1	3	3	1	1	1	1	1	2	2	1	1	2	#NULL!	1
108	2	3	2	5	1	1	1	1	1	1	2	2	1	1	2	#NULL!	1
109	2	2	1	1	3	1	1	1	1	1	2	2	1	1	2	#NULL!	1
110	1	5	1	9	3	1	1	1	1	2	2	2	5	1	2	#NULL!	1
111	1	3	2	5	1	2	2	2	1	3	2	2	5	2	1	2	1
112	2	2	1	3	3	1	1	2	1	1	2	2	1	1	2	#NULL!	1
113	2	4	2	9	5	1	2	1	1	2	2	2	4	1	2	#NULL!	1
114	1	2	1	2	2	1	1	2	2	1	2	2	1	1	1	1	1
115	2	2	1	7	5	1	1	1	1	1	1	2	6	1	2	#NULL!	1
116	2	3	2	4	1	1	1	2	1	2	2	2	3	1	2	#NULL!	1
117	1	5	2	3	5	1	1	2	1	1	2	2	1	1	2	#NULL!	1
118	1	5	1	7	1	1	1	1	1	1	1	2	4	1	2	#NULL!	1
119	2	2	2	1	3	1	1	2	1	1	2	2	1	1	2	#NULL!	1
120	1	5	1	4	4	1	1	2	1	2	2	1	6	1	1	1	1
121	1	2	2	6	3	1	1	2	1	1	2	2	1	1	2	#NULL!	1
122	1	4	1	3	5	1	1	1	1	1	2	2	1	1	2	#NULL!	1
123	2	3	2	8	5	1	1	1	1	1	1	2	5	2	2	#NULL!	1
124	2	5	1	5	1	1	1	2	1	2	2	2	1	1	2	#NULL!	1
125	1	2	1	1	3	1	1	1	1	1	2	1	1	1	1	1	1
126	2	3	2	7	5	3	1	1	1	1	1	2	6	1	2	#NULL!	1
127	2	3	1	4	1	1	1	2	1	2	2	2	1	1	2	#NULL!	1
128	1	2	1	3	3	1	1	2	1	2	2	2	1	1	1	2	1
129	1	4	1	9	1	1	2	2	1	1	2	1	4	1	1	1	1
130	2	5	2	2	5	1	1	1	1	2	2	2	1	2	2	#NULL!	1
131	1	2	1	8	5	1	1	1	1	1	1	2	6	1	2	#NULL!	1
132	1	4	2	8	5	1	1	1	1	1	2	2	5	1	2	#NULL!	1
133	2	3	2	4	1	3	1	1	1	1	2	1	5	1	1	5	1
134	2	2	1	1	5	1	1	2	1	1	2	2	1	1	2	#NULL!	1
135	1	4	1	7	5	1	1	1	1	1	1	2	6	1	2	#NULL!	1
136	2	5	2	1	5	1	1	1	2	3	2	2	5	1	2	#NULL!	1
137	1	3	2	1	4	1	1	1	1	1	2	2	3	2	1	2	1
138	2	2	1	7	5	1	1	1	1	1	1	2	6	1	2	#NULL!	1
139	2	4	2	2	5	1	1	2	1	1	2	1	2	1	2	#NULL!	1
140	1	5	1	7	5	1	1	1	1	2	1	2	5	1	2	#NULL!	1
141	2	3	1	4	1	1	1	2	1	1	2	2	4	1	2	#NULL!	1
142	1	2	2	3	4	1	1	2	1	3	2	2	3	1	2	#NULL!	1
143	1	4	1	7	1	1	1	1	2	1	2	2	5	1	2	#NULL!	1
144	2	5	1	1	1	1	2	2	1	1	2	2	1	1	2	#NULL!	1
145	1	2	2	7	3	1	1	1	1	1	2	2	6	1	1	2	1
146	1	4	1	9	4	1	1	1	1	2	2	2	5	1	2	#NULL!	1
147	2	3	1	3	5	1	1	2	1	1	2	2	2	1	2	#NULL!	1
148	2	5	2	5	1	1	1	2	1	2	2	2	3	2	1	2	1
149	2	2	1	2	5	1	1	2	1	1	2	2	2	1	2	#NULL!	1
150	1	4	1	9	1	1	1	1	1	1	2	2	5	1	2	#NULL!	1
151	1	2	1	7	5	1	1	1	1	1	2	1	6	1	1	1	1
152	1	4	2	8	5	1	1	1	1	1	1	2	6	1	2	#NULL!	1
153	1	2	1	1	3	1	1	2	1	2	2	1	1	1	2	#NULL!	1
154	2	4	2	4	1	1	1	1	1	1	1	1	6	2	2	#NULL!	1
155	1	3	1	1	5	1	1	2	1	1	2	1	1	1	1	1	1
156	1	2	2	5	1	1	1	1	1	2	2	2	5	1	2	#NULL!	1
157	2	4	1	8	5	1	1	1	1	1	1	2	6	1	2	#NULL!	1
158	2	5	2	7	5	1	1	1	1	1	1	1	5	2	2	#NULL!	1
159	2	2	1	5	1	1	1	1	1	3	2	2	5	1	2	#NULL!	1
160	2	5	1	3	1	1	1	2	1	2	2	1	3	1	2	#NULL!	1
161	1	2	1	1	4	1	1	1	1	1	2	2	4	1	1	1	1
162	2	2	2	1	3	1	1	1	1	1	2	2	1	1	2	#NULL!	1
163	2	4	1	7	5	1	1	1	1	1	1	1	6	1	2	#NULL!	1
164	1	4	1	9	1	1	1	1	1	2	2	2	2	1	2	#NULL!	1
165	1	3	2	9	5	1	1	1	1	1	2	1	5	2	2	#NULL!	1
166	1	2	1	7	5	1	1	1	2	1	2	2	6	1	1	1	1
167	2	4	2	7	5	1	1	2	1	1	1	2	6	1	2	#NULL!	1
168	2	3	2	4	5	1	1	1	1	2	2	1	5	1	2	#NULL!	1
169	2	2	1	1	3	1	1	2	1	1	2	1	1	1	2	#NULL!	1
170	1	3	2	5	3	1	1	1	1	1	2	2	5	1	2	#NULL!	1
171	1	2	1	3	4	1	1	1	1	2	2	2	4	1	2	#NULL!	1
172	2	5	2	7	4	1	1	2	1	1	2	1	6	2	1	1	1
173	1	2	1	1	5	1	1	2	1	2	1	2	1	1	2	#NULL!	1
174	1	3	2	5	2	3	2	2	1	1	2	2	2	1	1	5	1
175	1	2	1	7	5	1	1	1	1	1	2	1	6	1	2	#NULL!	2
176	1	3	2	5	1	1	1	1	1	2	2	1	5	1	1	1	2
177	2	2	1	8	3	1	1	1	1	1	1	2	6	1	2	#NULL!	2
178	2	4	1	9	1	1	1	2	1	3	2	2	1	1	1	1	2
179	1	3	1	3	4	1	1	2	1	2	2	1	2	1	2	#NULL!	2
180	2	2	1	7	5	1	1	1	1	1	1	2	4	1	2	#NULL!	2
181	1	2	1	1	5	1	1	2	1	1	2	2	1	1	1	2	2
182	1	4	2	7	3	1	1	2	1	1	2	1	6	2	2	#NULL!	2
183	2	3	1	9	5	1	1	2	1	1	2	1	5	1	1	1	2
184	2	2	1	3	3	1	1	2	1	2	2	1	3	1	2	#NULL!	2
185	2	4	1	5	2	1	1	1	1	1	2	1	4	1	2	#NULL!	2
186	1	2	2	3	1	3	1	1	2	1	2	1	1	2	1	6	2
187	2	4	1	2	5	1	1	1	1	2	2	2	1	1	2	#NULL!	2
188	2	2	2	4	2	1	1	2	1	1	2	2	4	2	2	#NULL!	2
189	1	3	1	1	3	1	1	2	1	1	2	1	4	1	1	2	2
190	2	2	1	1	4	1	1	1	1	1	2	2	1	1	2	#NULL!	2
191	2	4	1	5	1	1	2	1	1	3	2	1	3	1	1	1	2
192	2	3	2	3	5	1	1	2	1	2	2	2	2	1	2	#NULL!	2
193	1	2	1	5	5	1	1	2	1	2	2	1	3	1	1	1	2
194	1	2	1	2	3	1	1	2	1	1	2	2	1	1	2	#NULL!	2
195	2	3	2	4	2	3	1	2	1	2	2	2	3	2	1	6	2
196	2	2	1	1	4	1	1	1	1	1	2	2	1	1	2	#NULL!	2
197	2	4	2	7	5	1	1	1	1	1	1	1	6	1	2	#NULL!	2
198	1	2	1	7	2	1	1	1	1	1	2	2	6	1	2	#NULL!	2
199	2	3	1	3	5	1	1	2	1	2	2	1	2	1	2	#NULL!	2
200	2	2	2	5	3	1	2	1	1	2	1	1	5	1	1	1	2
201	1	4	1	7	5	1	1	1	1	1	2	2	5	1	2	#NULL!	2
202	2	2	1	1	4	1	1	1	1	2	2	2	1	1	2	#NULL!	2
203	2	3	2	4	1	1	1	2	1	2	2	1	6	1	1	1	2
204	1	2	1	7	5	1	1	1	1	1	2	2	5	1	2	#NULL!	2
205	2	2	1	3	3	1	1	1	1	1	2	1	3	1	2	#NULL!	2
205	2	5	1	6	1	1	1	1	2	1	2	1	4	1	1	2	2
207	1	2	1	2	5	1	1	2	1	1	2	2	1	1	2	#NULL!	2
208	2	4	2	8	5	1	1	1	1	1	1	2	6	2	2	#NULL!	2
209	1	3	1	5	1	1	1	2	1	2	2	1	5	1	1	1	2
210	1	2	1	1	3	1	1	1	1	1	2	2	1	1	2	#NULL!	2
211	1	3	1	3	5	1	1	1	1	2	2	1	2	1	2	#NULL!	2
212	2	2	2	2	3	1	2	1	1	1	2	2	1	1	1	1	2
213	2	3	1	4	1	1	1	2	1	1	1	1	3	1	2	#NULL!	2
214	1	2	2	3	2	1	1	1	1	1	2	1	2	2	2	#NULL!	2
215	2	4	1	7	5	1	1	1	1	1	2	2	5	1	2	#NULL!	2
216	1	2	1	1	3	1	1	1	1	1	2	2	1	1	2	#NULL!	2
217	1	3	1	8	5	1	1	1	1	1	2	2	6	1	1	2	2
218	1	2	1	7	5	1	1	1	1	1	2	2	5	1	2	#NULL!	2
219	1	5	2	8	5	3	1	1	1	1	2	1	6	1	2	#NULL!	2
220	2	3	1	4	2	1	1	2	2	3	1	1	2	1	1	1	2
221	1	2	2	1	3	1	1	2	1	1	2	2	1	2	2	#NULL!	2
222	1	4	1	5	3	1	1	1	1	1	2	1	5	1	2	#NULL!	2
223	1	3	1	5	5	1	2	1	1	1	2	2	6	1	2	#NULL!	2
224	2	2	1	2	5	1	1	1	1	1	2	1	1	1	2	#NULL!	2
225	1	4	2	5	4	3	1	2	1	1	2	1	5	1	2	#NULL!	2
226	1	3	1	5	3	1	1	1	1	2	2	2	4	1	2	#NULL!	2
227	1	2	1	2	2	1	2	2	1	1	2	2	1	1	1	1	2
228	1	4	1	8	5	1	1	1	1	1	2	2	6	1	2	#NULL!	2
229	2	3	1	4	5	1	1	1	1	2	1	1	3	1	2	#NULL!	2
230	2	2	1	1	4	1	1	1	1	1	2	2	1	1	2	#NULL!	2
231	1	2	1	7	5	1	1	2	1	3	2	1	4	1	1	1	2
232	1	4	2	5	3	1	1	2	2	2	2	2	6	1	1	2	2
233	1	4	2	3	2	1	1	1	1	1	2	1	2	2	2	#NULL!	2
234	2	2	1	4	3	1	1	1	1	1	2	2	3	1	2	#NULL!	2
235	1	3	1	7	5	1	1	1	1	1	2	2	5	1	2	#NULL!	2
236	2	2	1	1	3	1	1	1	1	3	2	2	1	1	1	1	2
237	1	4	1	5	2	1	2	2	1	2	2	2	2	1	2	#NULL!	2
238	1	3	1	8	5	1	1	1	1	1	1	1	6	1	2	#NULL!	2
239	1	2	1	5	2	1	1	1	1	1	1	2	2	1	2	#NULL!	2
240	2	2	1	1	5	1	1	2	1	1	2	1	1	1	1	1	2
241	1	1	1	1	1	1	1	2	1	1	2	2	1	1	2	#NULL!	3
242	1	1	2	1	2	3	1	2	1	2	2	2	1	1	1	4	3
243	2	1	1	1	2	1	1	2	1	1	2	1	1	1	2	#NULL!	3
244	1	1	1	1	1	1	1	2	1	1	2	2	1	1	2	#NULL!	3
245	2	1	1	1	2	1	2	2	1	2	2	2	1	1	1	1	3
246	1	1	1	1	2	1	1	2	1	1	2	2	1	1	2	#NULL!	3
247	2	1	1	1	1	1	1	2	1	1	2	1	1	1	2	#NULL!	3
248	1	1	1	1	2	1	1	1	1	1	2	2	1	1	2	#NULL!	3
249	2	1	2	1	2	2	2	2	1	2	2	1	1	1	1	2	3
250	1	1	1	1	2	1	1	2	1	1	2	2	1	1	2	#NULL!	3
251	1	1	1	1	2	1	1	2	1	1	2	2	1	1	2	#NULL!	3
252	2	1	1	1	2	1	1	2	1	1	2	1	1	1	2	#NULL!	3
253	1	1	1	1	2	1	1	2	1	3	2	1	1	1	1	1	3
254	2	3	1	4	3	1	1	1	1	3	2	2	2	1	2	#NULL!	4
255	2	2	1	1	3	1	1	1	1	2	2	2	1	1	1	1	4
256	1	2	2	7	5	1	1	1	1	1	2	2	2	2	2	#NULL!	4
257	2	3	1	3	4	1	1	2	1	1	2	2	1	1	2	#NULL!	4
258	2	2	2	5	1	1	1	2	1	2	2	2	5	1	1	1	4
259	2	2	1	4	2	1	1	2	1	1	2	2	2	1	2	#NULL!	4
260	1	4	2	8	5	1	1	1	1	1	2	2	5	1	2	#NULL!	5
261	2	2	2	1	4	3	1	2	2	1	2	2	1	1	1	2	5
262	1	2	1	7	5	1	1	1	1	1	2	1	5	1	2	#NULL!	5
263	1	3	1	5	2	1	1	2	1	3	1	2	6	1	2	#NULL!	5
264	2	5	1	4	2	1	1	2	1	2	2	2	2	1	2	#NULL!	5
#NULL!	#NULL!	#NULL!	#NULL!	#NULL!	#NULL!	#NULL!	#NULL!	#NULL!	#NULL!	#NULL!	#NULL!	#NULL!	#NULL!	#NULL!	#NULL!	#NULL!	#NULL!
